# Supplementary material for: Trimetallic Nanocomposites Grafted on Modified PET Substrate Revealing Antibacterial Effect Against Escherichia coli
Source: Molecules. 2025 Dec 18;30(24):4820. doi: 10.3390/molecules30244820 (PMC12735727; doi:10.3390/molecules30244820)
Supplement: Supplementary file 1 [file molecules-30-04820-s001.zip]

Archive with 1 entries (1 files):
- molecules-3991238-supplementary.pdf
